# Supplementary material for: 6-(3,5-Dimethyl-1H-pyrazol-1-yl)-1,2,4,5-tetra­zin-3(2H)-one
Source: Acta Crystallogr Sect E Struct Rep Online. 2013 Oct 12;69(Pt 11):o1630–1. doi: 10.1107/S1600536813027360 (PMC3884301; doi:10.1107/S1600536813027360)
Supplement: Supplementary file 1 [file e-69-o1630-sup1.cif]

##############################################################################
#                                                                            #
# This CIF contains the data in a paper accepted for publication in          #
# Acta Crystallographica Section E. It conforms to the requirements of       #
# Notes for Authors for Acta Crystallographica Section E, and has been       #
# peer reviewed under the auspices of the IUCr Commission on Journals.       #
#                                                                            #
# Full details of the Crystallographic Information File format               #
# are given in the paper "The Crystallographic Information File (CIF):       #
# a New Standard Archive File for Crystallography" by S. R. Hall, F. H.      #
# Allen and I. D. Brown [Acta Cryst. (1991), A47, 655-685].                  #
#                                                                            #
# The current version of the core CIF dictionary is obtainable from          #
# ftp://ftp.iucr.org/pub/cif_core.dic.                                       #
#                                                                            #
# Software is freely available for graphical display of the structure(s)     #
# in this CIF. For information consult the CIF software page                 #
# http://www.iucr.org/resources/cif/software.                                #
#                                                                            #
# This file may be used for bona fide research purposes within the           #
# scientific community so long as proper attribution is given to the journal # 
# article from which it was obtained.                                        #
#                                                                            #
##############################################################################
data_I
_audit_creation_method     SHELXL-97
_database_code_depnum_ccdc_archive     'CCDC 964975'
_chemical_name_systematic
;
6-(3,5-Dimethyl-1<i>H</i>-pyrazol-1-yl)-1,2,4,5-tetrazin-3(2<i>H</i>)-one
;
_chemical_name_common     ?
_chemical_formula_moiety     'C7 H8 N6 O'
_chemical_formula_sum     'C7 H8 N6 O'
_chemical_formula_iupac     'C7 H8 N6 O'
_chemical_formula_weight     192.19
_chemical_melting_point_gt     474
_chemical_melting_point_lt     473
_symmetry_cell_setting     orthorhombic
_symmetry_space_group_name_H-M     'P n a 21'
_symmetry_space_group_name_Hall     'P 2c -2n'
loop_
    _symmetry_equiv_pos_as_xyz
    'x, y, z'
    '-x, -y, z+1/2'
    'x+1/2, -y+1/2, z'
    '-x+1/2, y+1/2, z+1/2'
_cell_length_a     12.1431(11)
_cell_length_b     12.6551(12)
_cell_length_c     5.3907(5)
_cell_angle_alpha     90.00
_cell_angle_beta     90.00
_cell_angle_gamma     90.00
_cell_volume     828.40(13)
_cell_formula_units_Z     4
_cell_measurement_reflns_used     4489
_cell_measurement_theta_min     2.32
_cell_measurement_theta_max     30.16
_cell_measurement_temperature     120(2)
_cell_special_details     ?
_exptl_crystal_description     'prizm'
_exptl_crystal_colour     'red'
_exptl_crystal_size_max     0.28
_exptl_crystal_size_mid     0.22
_exptl_crystal_size_min     0.20
_exptl_crystal_density_diffrn     1.541
_exptl_crystal_density_meas     ?
_exptl_crystal_density_method     'not measured'
_exptl_crystal_F_000     400
_exptl_absorpt_coefficient_mu     0.114
_exptl_absorpt_correction_type     none
_exptl_absorpt_process_details     ?
_exptl_absorpt_correction_T_min     ?
_exptl_absorpt_correction_T_max     ?
_exptl_special_details     ?
_diffrn_ambient_temperature     120(2)
_diffrn_radiation_type     MoK\a
_diffrn_radiation_wavelength     0.71073
_diffrn_radiation_source     'sealed tube'
_diffrn_radiation_monochromator     graphite
_diffrn_measurement_device_type     'Bruker APEXII CCD'
_diffrn_measurement_method     '\f and \w scans'
_diffrn_detector_area_resol_mean     ?
_diffrn_reflns_number     14157
_diffrn_reflns_av_R_equivalents     0.0496
_diffrn_reflns_av_sigmaI/netI     0.0233
_diffrn_reflns_theta_min     2.32
_diffrn_reflns_theta_max     30.24
_diffrn_reflns_theta_full     30.24
_diffrn_measured_fraction_theta_max     1.000
_diffrn_measured_fraction_theta_full     1.000
_diffrn_reflns_limit_h_min     -17
_diffrn_reflns_limit_h_max     17
_diffrn_reflns_limit_k_min     -17
_diffrn_reflns_limit_k_max     17
_diffrn_reflns_limit_l_min     -7
_diffrn_reflns_limit_l_max     7
_refine_special_details
;
Refinement of <i>F</i>^2^ against ALL reflections. The weighted <i>R</i>-factor
<i>wR</i> and goodness of fit <i>S</i> are based on <i>F</i>^2^, conventional
<i>R</i>-factors <i>R</i> are based on <i>F</i>, with <i>F</i> set to zero for
negative <i>F</i>^2^. The threshold expression of <i>F</i>^2^ >
\s(<i>F</i>^2^) is used only for calculating <i>R</i>-factors(gt) <i>etc</i>.
and is not relevant to the choice of reflections for refinement.
<i>R</i>-factors based on <i>F</i>^2^ are statistically about twice as large
as those based on <i>F</i>, and <i>R</i>- factors based on ALL data will be
even larger.
;
_reflns_number_total     1353
_reflns_number_gt     1228
_reflns_threshold_expression     I>2\s(I)
_refine_ls_structure_factor_coef     Fsqd
_refine_ls_matrix_type     full
_refine_ls_R_factor_all     0.0436
_refine_ls_R_factor_gt     0.0371
_refine_ls_wR_factor_gt     0.0896
_refine_ls_wR_factor_ref     0.0938
_refine_ls_goodness_of_fit_ref     1.053
_refine_ls_restrained_S_all     1.052
_refine_ls_number_reflns     1353
_refine_ls_number_parameters     133
_refine_ls_number_restraints     1
_refine_ls_hydrogen_treatment     mixed
_refine_ls_weighting_scheme     calc
_refine_ls_weighting_details
         'calc w=1/[\s^2^(Fo^2^)+(0.0529P)^2^+0.2463P] where P=(Fo^2^+2Fc^2^)/3'
_atom_sites_solution_hydrogens     mixed
_atom_sites_solution_primary     direct
_atom_sites_solution_secondary     difmap
_refine_ls_shift/su_max     0.000
_refine_ls_shift/su_mean     0.000
_refine_diff_density_max     0.395
_refine_diff_density_min     -0.280
_refine_ls_extinction_method     none
_refine_ls_extinction_coef     ?
loop_
    _atom_type_symbol
    _atom_type_description
    _atom_type_scat_dispersion_real
    _atom_type_scat_dispersion_imag
    _atom_type_scat_source
    'C' 'C' 0.0033 0.0000
                         'International Tables Vol C Tables 4.2.6.8 and 6.1.1.4'
    'H' 'H' 0.0000 0.0000
                         'International Tables Vol C Tables 4.2.6.8 and 6.1.1.4'
    'N' 'N' 0.0061 0.0000
                         'International Tables Vol C Tables 4.2.6.8 and 6.1.1.4'
    'O' 'O' 0.0106 0.0000
                         'International Tables Vol C Tables 4.2.6.8 and 6.1.1.4'
_computing_data_collection     'APEX (Bruker, 2009)'
_computing_cell_refinement     'SAINT (Bruker, 2009)'
_computing_data_reduction     'SAINT (Bruker, 2009)'
_computing_structure_solution     'SHELXTL (Sheldrick, 2008)'
_computing_structure_refinement     'SHELXTL (Sheldrick, 2008)'
_computing_molecular_graphics     'SHELXTL (Sheldrick, 2008)'
_computing_publication_material
    'SHELXTL (Sheldrick, 2008), PLATON (Spek, 2009) and publCIF (Westrip, 2010)'
loop_
    _atom_site_type_symbol
    _atom_site_label
    _atom_site_fract_x
    _atom_site_fract_y
    _atom_site_fract_z
    _atom_site_U_iso_or_equiv
    _atom_site_adp_type
    _atom_site_calc_flag
    _atom_site_refinement_flags
    _atom_site_occupancy
    _atom_site_symmetry_multiplicity
    _atom_site_disorder_assembly
    _atom_site_disorder_group
    O O1 0.86033(12) 0.65658(12) 1.3631(3) 0.0238(3) Uani d . 1 1 . .
    N N1 0.85424(13) 0.38253(13) 0.4472(3) 0.0155(3) Uani d . 1 1 . .
    N N2 0.76721(12) 0.41809(12) 0.5895(3) 0.0144(3) Uani d . 1 1 . .
    N N3 0.89653(13) 0.50888(12) 0.8195(3) 0.0158(3) Uani d . 1 1 . .
    N N4 0.91664(13) 0.57202(12) 1.0123(3) 0.0155(3) Uani d . 1 1 . .
    H H4 0.989(2) 0.583(2) 1.029(7) 0.034(7) Uiso d . 1 1 . .
    N N5 0.70626(13) 0.52560(13) 0.9220(3) 0.0188(4) Uani d . 1 1 . .
    N N6 0.72745(13) 0.58417(14) 1.1110(4) 0.0202(4) Uani d . 1 1 . .
    C C1 0.80934(15) 0.31818(14) 0.2799(4) 0.0148(3) Uani d . 1 1 . .
    C C2 0.69351(15) 0.31263(15) 0.3124(4) 0.0173(4) Uani d . 1 1 . .
    H H2A 0.6432 0.2729 0.2149 0.021 Uiso calc R 1 1 . .
    C C3 0.66818(15) 0.37567(14) 0.5118(4) 0.0156(4) Uani d . 1 1 . .
    C C4 0.87981(15) 0.26232(15) 0.0946(4) 0.0186(4) Uani d . 1 1 . .
    H H4A 0.9493 0.3008 0.0741 0.028 Uiso calc R 1 1 . .
    H H4B 0.8413 0.2591 -0.0650 0.028 Uiso calc R 1 1 . .
    H H4C 0.8951 0.1905 0.1529 0.028 Uiso calc R 1 1 . .
    C C5 0.55864(15) 0.39560(17) 0.6288(4) 0.0227(4) Uani d . 1 1 . .
    H H5A 0.5624 0.3785 0.8059 0.034 Uiso calc R 1 1 . .
    H H5B 0.5028 0.3512 0.5489 0.034 Uiso calc R 1 1 . .
    H H5C 0.5389 0.4702 0.6085 0.034 Uiso calc R 1 1 . .
    C C6 0.79310(14) 0.48639(14) 0.7861(4) 0.0139(3) Uani d . 1 1 . .
    C C7 0.83879(16) 0.60685(15) 1.1765(4) 0.0168(4) Uani d . 1 1 . .
loop_
    _atom_site_aniso_label
    _atom_site_aniso_U_11
    _atom_site_aniso_U_22
    _atom_site_aniso_U_33
    _atom_site_aniso_U_12
    _atom_site_aniso_U_13
    _atom_site_aniso_U_23
    O1 0.0219(7) 0.0287(7) 0.0207(7) 0.0014(6) -0.0019(6) -0.0093(6)
    N1 0.0105(6) 0.0199(7) 0.0162(7) -0.0001(6) 0.0027(6) -0.0025(6)
    N2 0.0093(6) 0.0197(7) 0.0144(7) -0.0004(5) 0.0012(6) -0.0029(6)
    N3 0.0123(7) 0.0206(7) 0.0145(8) 0.0001(6) -0.0012(6) -0.0022(6)
    N4 0.0100(6) 0.0205(7) 0.0161(7) 0.0001(6) -0.0020(6) -0.0016(6)
    N5 0.0125(7) 0.0223(8) 0.0216(8) 0.0002(6) 0.0015(7) -0.0056(7)
    N6 0.0145(7) 0.0240(8) 0.0221(9) -0.0001(6) 0.0015(7) -0.0072(7)
    C1 0.0141(8) 0.0154(7) 0.0147(8) -0.0008(6) 0.0000(7) 0.0013(7)
    C2 0.0133(8) 0.0194(8) 0.0192(9) -0.0028(6) -0.0020(7) -0.0022(8)
    C3 0.0118(8) 0.0187(8) 0.0164(8) -0.0010(6) -0.0013(7) -0.0003(7)
    C4 0.0160(8) 0.0227(9) 0.0171(8) 0.0004(7) 0.0022(8) -0.0029(7)
    C5 0.0092(8) 0.0326(10) 0.0263(11) -0.0013(7) -0.0008(8) -0.0071(9)
    C6 0.0131(8) 0.0162(8) 0.0125(8) 0.0001(6) 0.0008(7) -0.0003(7)
    C7 0.0149(8) 0.0180(8) 0.0176(9) 0.0011(6) -0.0013(7) -0.0004(7)
_geom_special_details
;
All e.s.d.'s (except the e.s.d. in the dihedral angle between two l.s. planes)
are estimated using the full covariance matrix. The cell e.s.d.'s are taken
into account individually in the estimation of e.s.d.'s in distances, angles
and torsion angles; correlations between e.s.d.'s in cell parameters are only
used when they are defined by crystal symmetry. An approximate (isotropic)
treatment of cell e.s.d.'s is used for estimating e.s.d.'s involving l.s.
planes.
;
loop_
    _geom_bond_atom_site_label_1
    _geom_bond_atom_site_label_2
    _geom_bond_site_symmetry_2
    _geom_bond_distance
    _geom_bond_publ_flag
    O1 C7 . 1.215(3) ?
    N1 C1 . 1.332(3) ?
    N1 N2 . 1.381(2) ?
    N2 C3 . 1.382(2) ?
    N2 C6 . 1.403(2) ?
    N3 C6 . 1.300(2) ?
    N3 N4 . 1.334(2) ?
    N4 C7 . 1.368(3) ?
    N4 H4 . 0.89(3) ?
    N5 N6 . 1.286(2) ?
    N5 C6 . 1.377(2) ?
    N6 C7 . 1.427(2) ?
    C1 C2 . 1.419(2) ?
    C1 C4 . 1.494(3) ?
    C2 C3 . 1.373(3) ?
    C2 H2A . 0.9500 ?
    C3 C5 . 1.494(3) ?
    C4 H4A . 0.9800 ?
    C4 H4B . 0.9800 ?
    C4 H4C . 0.9800 ?
    C5 H5A . 0.9800 ?
    C5 H5B . 0.9800 ?
    C5 H5C . 0.9800 ?
loop_
    _geom_angle_atom_site_label_1
    _geom_angle_atom_site_label_2
    _geom_angle_atom_site_label_3
    _geom_angle_site_symmetry_1
    _geom_angle_site_symmetry_3
    _geom_angle
    _geom_angle_publ_flag
    C1 N1 N2 . . 105.18(15) ?
    N1 N2 C3 . . 111.78(16) ?
    N1 N2 C6 . . 116.66(14) ?
    C3 N2 C6 . . 131.54(16) ?
    C6 N3 N4 . . 114.58(15) ?
    N3 N4 C7 . . 124.80(16) ?
    N3 N4 H4 . . 111(2) ?
    C7 N4 H4 . . 124(2) ?
    N6 N5 C6 . . 118.45(15) ?
    N5 N6 C7 . . 120.11(17) ?
    N1 C1 C2 . . 110.64(17) ?
    N1 C1 C4 . . 120.53(17) ?
    C2 C1 C4 . . 128.82(17) ?
    C3 C2 C1 . . 106.84(17) ?
    C3 C2 H2A . . 126.6 ?
    C1 C2 H2A . . 126.6 ?
    C2 C3 N2 . . 105.54(16) ?
    C2 C3 C5 . . 128.92(17) ?
    N2 C3 C5 . . 125.54(18) ?
    C1 C4 H4A . . 109.5 ?
    C1 C4 H4B . . 109.5 ?
    H4A C4 H4B . . 109.5 ?
    C1 C4 H4C . . 109.5 ?
    H4A C4 H4C . . 109.5 ?
    H4B C4 H4C . . 109.5 ?
    C3 C5 H5A . . 109.5 ?
    C3 C5 H5B . . 109.5 ?
    H5A C5 H5B . . 109.5 ?
    C3 C5 H5C . . 109.5 ?
    H5A C5 H5C . . 109.5 ?
    H5B C5 H5C . . 109.5 ?
    N3 C6 N5 . . 125.96(16) ?
    N3 C6 N2 . . 117.11(15) ?
    N5 C6 N2 . . 116.91(15) ?
    O1 C7 N4 . . 123.63(18) ?
    O1 C7 N6 . . 120.87(18) ?
    N4 C7 N6 . . 115.47(18) ?
loop_
    _geom_torsion_atom_site_label_1
    _geom_torsion_atom_site_label_2
    _geom_torsion_atom_site_label_3
    _geom_torsion_atom_site_label_4
    _geom_torsion_site_symmetry_1
    _geom_torsion_site_symmetry_2
    _geom_torsion_site_symmetry_3
    _geom_torsion_site_symmetry_4
    _geom_torsion
    _geom_torsion_publ_flag
    C1 N1 N2 C3 . . . . 0.3(2) ?
    C1 N1 N2 C6 . . . . 178.57(15) ?
    C6 N3 N4 C7 . . . . 4.1(3) ?
    C6 N5 N6 C7 . . . . -0.3(3) ?
    N2 N1 C1 C2 . . . . 0.4(2) ?
    N2 N1 C1 C4 . . . . -178.72(16) ?
    N1 C1 C2 C3 . . . . -1.0(2) ?
    C4 C1 C2 C3 . . . . 178.11(19) ?
    C1 C2 C3 N2 . . . . 1.0(2) ?
    C1 C2 C3 C5 . . . . -178.20(19) ?
    N1 N2 C3 C2 . . . . -0.8(2) ?
    C6 N2 C3 C2 . . . . -178.82(18) ?
    N1 N2 C3 C5 . . . . 178.44(18) ?
    C6 N2 C3 C5 . . . . 0.5(3) ?
    N4 N3 C6 N5 . . . . 3.3(3) ?
    N4 N3 C6 N2 . . . . -178.47(16) ?
    N6 N5 C6 N3 . . . . -5.2(3) ?
    N6 N5 C6 N2 . . . . 176.59(18) ?
    N1 N2 C6 N3 . . . . -1.0(2) ?
    C3 N2 C6 N3 . . . . 176.88(19) ?
    N1 N2 C6 N5 . . . . 177.36(16) ?
    C3 N2 C6 N5 . . . . -4.7(3) ?
    N3 N4 C7 O1 . . . . 173.22(18) ?
    N3 N4 C7 N6 . . . . -8.9(3) ?
    N5 N6 C7 O1 . . . . -175.41(19) ?
    N5 N6 C7 N4 . . . . 6.6(3) ?
loop_
    _geom_hbond_atom_site_label_D
    _geom_hbond_atom_site_label_H
    _geom_hbond_atom_site_label_A
    _geom_hbond_site_symmetry_A
    _geom_hbond_distance_DH
    _geom_hbond_distance_HA
    _geom_hbond_distance_DA
    _geom_hbond_angle_DHA
    _geom_hbond_publ_flag
    N4 H4 N1 2_765 0.89(3) 2.00(3) 2.863(2) 161(3) yes
    C2 H2A O1 4_643 0.95 2.40 3.193(3) 141 yes
_iucr_refine_instructions_details
;
TITL I in Pna2(1)
CELL 0.71073  12.1431  12.6551   5.3907  90.000  90.000  90.000
ZERR    4.00   0.0011   0.0012   0.0005   0.000   0.000   0.000
LATT -1
SYMM -X, -Y, 0.5+Z
SYMM 0.5+X, 0.5-Y, Z
SYMM 0.5-X, 0.5+Y, 0.5+Z
SFAC C H N O
UNIT 28 32 24 4
TEMP -153.0
ACTA
CONF
HTAB
MERG 4
EQIV $1 -x+2, -y+1, z+1/2
RTAB O..O N4 N1_$1
RTAB O..O H4 N1_$1
RTAB O..O N4 H4 N1_$1
L.S. 8
BOND $H
FMAP 2
PLAN 20
WGHT    0.052900    0.246300
FVAR       0.68150
O1    4    0.860326    0.656584    1.363110    11.00000    0.02194    0.02867 =
         0.02075   -0.00933   -0.00192    0.00142
N1    3    0.854236    0.382529    0.447241    11.00000    0.01046    0.01993 =
         0.01618   -0.00255    0.00266   -0.00014
N2    3    0.767213    0.418085    0.589462    11.00000    0.00928    0.01970 =
         0.01435   -0.00285    0.00117   -0.00042
N3    3    0.896526    0.508875    0.819457    11.00000    0.01231    0.02058 =
         0.01453   -0.00222   -0.00116    0.00012
N4    3    0.916639    0.572023    1.012282    11.00000    0.01001    0.02054 =
         0.01606   -0.00157   -0.00204    0.00014
H4    2    0.988940    0.583134    1.028734    11.00000    0.03429
N5    3    0.706262    0.525602    0.922034    11.00000    0.01247    0.02228 =
         0.02163   -0.00564    0.00152    0.00019
N6    3    0.727447    0.584172    1.110962    11.00000    0.01446    0.02402 =
         0.02206   -0.00719    0.00152   -0.00011
C1    1    0.809338    0.318181    0.279947    11.00000    0.01413    0.01543 =
         0.01472    0.00132   -0.00003   -0.00084
C2    1    0.693508    0.312630    0.312384    11.00000    0.01330    0.01937 =
         0.01918   -0.00225   -0.00197   -0.00284
AFIX  43
H2A   2    0.643153    0.272930    0.214895    11.00000   -1.20000
AFIX   0
C3    1    0.668179    0.375668    0.511761    11.00000    0.01177    0.01868 =
         0.01639   -0.00028   -0.00128   -0.00103
C4    1    0.879808    0.262320    0.094550    11.00000    0.01598    0.02270 =
         0.01707   -0.00291    0.00223    0.00041
AFIX 137
H4A   2    0.949266    0.300778    0.074092    11.00000   -1.50000
H4B   2    0.841250    0.259062   -0.064970    11.00000   -1.50000
H4C   2    0.895147    0.190468    0.152885    11.00000   -1.50000
AFIX   0
C5    1    0.558643    0.395602    0.628830    11.00000    0.00920    0.03264 =
         0.02630   -0.00706   -0.00079   -0.00127
AFIX 137
H5A   2    0.562352    0.378484    0.805931    11.00000   -1.50000
H5B   2    0.502829    0.351219    0.548916    11.00000   -1.50000
H5C   2    0.538882    0.470180    0.608452    11.00000   -1.50000
AFIX   0
C6    1    0.793096    0.486390    0.786065    11.00000    0.01305    0.01618 =
         0.01251   -0.00032    0.00078    0.00006
C7    1    0.838789    0.606850    1.176458    11.00000    0.01492    0.01796 =
         0.01765   -0.00036   -0.00127    0.00112
HKLF 4
REM I in Pna2(1)
REM R1 =  0.0371 for   1228 Fo > 4sig(Fo)  and  0.0436 for all   1353 data
REM    133 parameters refined using      1 restraints
END
WGHT      0.0529      0.2462
REM Highest difference peak  0.395,  deepest hole -0.280,  1-sigma level  0.052
Q1    1   0.7841  0.5987  1.1200  11.00000  0.05    0.39
Q2    1   0.7524  0.3093  0.2984  11.00000  0.05    0.39
Q3    1   0.8427  0.5023  0.8142  11.00000  0.05    0.35
Q4    1   0.6211  0.3936  0.6063  11.00000  0.05    0.33
Q5    1   0.7525  0.5057  0.8564  11.00000  0.05    0.33
Q6    1   0.7121  0.3958  0.5660  11.00000  0.05    0.30
Q7    1   0.8785  0.5871  1.0995  11.00000  0.05    0.29
Q8    1   0.8126  0.3925  0.5361  11.00000  0.05    0.27
Q9    1   0.6809  0.3301  0.4239  11.00000  0.05    0.25
Q10   1   0.8410  0.2852  0.1857  11.00000  0.05    0.23
Q11   1   0.8985  0.5402  0.9148  11.00000  0.05    0.22
Q12   1   0.6569  0.5357  0.8472  11.00000  0.05    0.21
Q13   1   0.9150  0.3931  0.4768  11.00000  0.05    0.21
Q14   1   0.8377  0.3411  0.3801  11.00000  0.05    0.20
Q15   1   0.6827  0.6068  1.1845  11.00000  0.05    0.19
Q16   1   0.9257  0.6699  1.3364  11.00000  0.05    0.19
Q17   1   0.7987  0.6599  1.3568  11.00000  0.05    0.19
Q18   1   0.7783  0.4513  0.6922  11.00000  0.05    0.18
Q19   1   0.9382  0.4911  0.7456  11.00000  0.05    0.18
Q20   1   0.9653  0.5688  1.1013  11.00000  0.05    0.18
;
data_New_Global_Publ_Block
_journal_date_recd_electronic     2013-10-01
_journal_date_accepted     2013-10-04
_journal_name_full     'Acta Crystallographica, Section E'
_journal_year     2013
_journal_volume     69
_journal_issue     11
_journal_page_first     o1630
_journal_page_last     o1631
_journal_paper_category     QO
_journal_paper_doi     10.1107/S1600536813027360
_journal_coeditor_code     KQ2010
_publ_contact_author_name     'Suponitsky Kyrill'
_publ_contact_author_address
;
A. N. Nesmeyanov Institute of Organoelement Compounds,
Russian Academy of Sciences, 28 Vavilova St., 119991 Moscow, Russia
;
_publ_contact_author_email     'kirshik@yahoo.com'
_publ_contact_author_fax     ?
_publ_contact_author_phone     ?
_publ_section_title
;
6-(3,5-Dimethyl-1<i>H</i>-pyrazol-1-yl)-1,2,4,5-tetrazin-3(2<i>H</i>)-one
;
loop_
    _publ_author_name
    _publ_author_footnote
    _publ_author_address
    'Suponitsky, Kyrill Yu.' .
;
A. N. Nesmeyanov Institute of Organoelement Compounds,
Russian Academy of Sciences, 28 Vavilova St, 119991 Moscow, Russian Federation
;
    'Chernyshev, Victor M.' .
;
South-Russia State Technical University, 346428 Novocherkassk,
Russian Federation
;
    'Mazharova, Anna G.' .
;
South-Russia State Technical University, 346428 Novocherkassk,
Russian Federation
;
    'Palysaeva, Nadezhda V.' .
;
N. D. Zelinsky Institute of Organic Chemistry, Russian Academy of Sciences
47 Leninsky Prosp, 119991 Moscow, Russian Federation
;
    'Sheremetev, Aleksei B.' .
;
N. D. Zelinsky Institute of Organic Chemistry, Russian Academy of Sciences
47 Leninsky Prosp, 119991 Moscow, Russian Federation
;
