# Supplementary material for: 6-(3,5-Dimethyl-1H-pyrazol-1-yl)-1,2,4,5-tetra­zin-3(2H)-one
Source: Acta Crystallogr Sect E Struct Rep Online. 2013 Oct 12;69(Pt 11):o1630–1. doi: 10.1107/S1600536813027360 (PMC3884301; doi:10.1107/S1600536813027360)
Supplement: Supplementary file 2 [file e-69-o1630-Isup2.hkl]

# 
# h,k,l, Fc-squared, Fo-squared, sigma(Fo-squared) and status flag 
# 
data_I
_shelx_title ' sh237 in Pna2(1)' 
_shelx_refln_list_code          4 
_shelx_F_calc_maximum      142.28 
_exptl_crystal_F_000       400.00 
_reflns_d_resolution_high  0.7056 
 
loop_ 
 _symmetry_equiv_pos_as_xyz 
 'x, y, z' 
 '-x, -y, z+1/2' 
 'x+1/2, -y+1/2, z' 
 '-x+1/2, y+1/2, z+1/2' 
 
_cell_length_a    12.1431 
_cell_length_b    12.6551 
_cell_length_c     5.3907 
_cell_angle_alpha  90.000 
_cell_angle_beta   90.000 
_cell_angle_gamma  90.000 
 
_shelx_F_squared_multiplier     1.000 
 
loop_ 
 _refln_index_h 
 _refln_index_k 
 _refln_index_l 
 _refln_F_squared_calc 
 _refln_F_squared_meas 
 _refln_F_squared_sigma 
 _refln_observed_status 
   2   0   0    10609.25    10192.71    458.66 o 
   4   0   0     1762.40     1893.42     23.69 o 
   6   0   0       14.02       16.39      1.52 o 
   8   0   0       59.52       53.78      2.98 o 
  10   0   0       16.40       14.09      2.95 o 
  12   0   0       36.77       29.65      3.82 o 
  14   0   0      115.59      125.02      9.91 o 
  16   0   0       12.37       30.22      9.31 o 
   1   1   0     1966.10     2007.10     27.23 o 
   2   1   0      334.53      342.56      3.88 o 
   3   1   0     1768.09     1752.71     24.52 o 
   4   1   0      125.86      122.82      2.02 o 
   5   1   0     1501.74     1597.07     14.41 o 
   6   1   0        6.26        5.68      0.93 o 
   7   1   0      360.00      319.84      4.60 o 
   8   1   0      348.35      329.49      4.15 o 
   9   1   0      100.22      103.33      2.33 o 
  10   1   0      462.59      418.23      5.24 o 
  11   1   0       11.17       12.55      2.82 o 
  12   1   0        0.20        1.88      2.03 o 
  13   1   0       66.84       60.21      3.95 o 
  14   1   0        3.00        8.18      2.93 o 
  15   1   0       27.67       36.87      4.65 o 
  16   1   0        7.47       11.76      4.17 o 
  17   1   0       92.71      114.34     20.21 o 
   0   2   0     3066.91     3098.81     40.43 o 
   1   2   0      570.03      593.30      5.11 o 
   2   2   0      423.05      409.30      3.68 o 
   3   2   0      200.10      191.30      2.22 o 
   4   2   0     1051.20     1044.33      9.75 o 
   5   2   0       23.75       29.10      1.26 o 
   6   2   0     1291.74     1359.38     13.59 o 
   7   2   0      623.63      634.15      6.63 o 
   8   2   0       33.18       27.24      1.35 o 
   9   2   0        9.88       12.89      1.27 o 
  10   2   0      108.64      113.53      2.66 o 
  11   2   0        6.23        9.01      1.66 o 
  12   2   0        6.51        4.00      2.53 o 
  13   2   0        6.28        5.04      2.68 o 
  14   2   0       57.34       62.54      4.54 o 
  15   2   0      179.18      186.93      7.10 o 
  16   2   0      231.21      286.89     10.53 o 
  17   2   0       15.23       31.88      5.28 o 
   1   3   0       15.99       11.87      0.98 o 
   2   3   0     2207.95     2209.70     19.34 o 
   3   3   0      641.04      654.78      5.80 o 
   4   3   0     2392.04     2430.88     21.41 o 
   5   3   0       96.87       76.75      2.66 o 
   6   3   0      591.78      618.18      6.39 o 
   7   3   0      668.24      697.28      7.21 o 
   8   3   0      348.23      367.53      4.56 o 
   9   3   0       38.46       43.10      1.75 o 
  10   3   0      803.29      734.37      8.25 o 
  11   3   0      256.23      240.64      5.78 o 
  12   3   0      128.94      123.63      5.40 o 
  13   3   0       23.79       28.33      3.73 o 
  14   3   0       19.69       23.17      3.58 o 
  15   3   0       71.16       82.84      6.95 o 
  16   3   0        4.86       15.58      5.26 o 
   0   4   0     1604.17     1677.98     21.15 o 
   1   4   0     1448.16     1468.96     13.19 o 
   2   4   0       36.87       43.04      1.27 o 
   3   4   0       32.82       43.03      1.48 o 
   4   4   0       63.27       67.75      1.26 o 
   5   4   0        8.63        6.04      1.17 o 
   6   4   0      554.52      578.02      6.11 o 
   7   4   0      101.30       91.32      2.47 o 
   8   4   0        2.90        4.01      1.08 o 
   9   4   0      940.25      882.14      9.17 o 
  10   4   0     1625.28     1453.55     15.60 o 
  11   4   0      136.22      122.14      4.67 o 
  12   4   0      441.00      404.62      8.87 o 
  13   4   0       50.38       59.58      5.24 o 
  14   4   0       55.99       52.83      4.30 o 
  15   4   0        0.18        6.62      4.33 o 
  16   4   0        5.61        8.49      4.19 o 
   1   5   0       94.72      108.11      1.91 o 
   2   5   0      851.70      879.38      8.43 o 
   3   5   0       65.58       63.93      1.90 o 
   4   5   0     1399.75     1389.86     12.90 o 
   5   5   0       73.97       74.23      2.24 o 
   6   5   0       42.14       51.65      2.31 o 
   7   5   0      134.18      131.03      3.00 o 
   8   5   0        0.07        0.37      1.26 o 
   9   5   0       26.42       25.66      1.90 o 
  10   5   0      272.88      273.01      4.84 o 
  11   5   0        0.17        0.67      1.85 o 
  12   5   0       63.51       66.06      4.18 o 
  13   5   0      147.85      151.87      6.38 o 
  14   5   0       15.78       17.23      3.95 o 
  15   5   0        0.39        8.18      3.83 o 
  16   5   0       21.07       20.79      4.15 o 
   0   6   0       37.41       36.28      2.15 o 
   1   6   0       18.54       21.01      1.09 o 
   2   6   0       41.01       48.68      1.50 o 
   3   6   0      255.14      274.81      3.52 o 
   4   6   0      194.36      186.03      2.79 o 
   5   6   0       29.18       27.98      1.62 o 
   6   6   0      650.65      650.46      7.84 o 
   7   6   0        5.17        3.74      1.34 o 
   8   6   0      143.07      138.86      3.41 o 
   9   6   0        0.31        1.42      1.49 o 
  10   6   0      555.73      512.99      7.27 o 
  11   6   0       88.09       85.33      3.80 o 
  12   6   0      229.47      207.74      5.61 o 
  13   6   0        0.46        4.85      2.90 o 
  14   6   0        8.97       14.21      3.96 o 
  15   6   0       31.30       33.98      5.89 o 
  16   6   0       13.70       19.45      4.35 o 
   1   7   0        4.49        5.89      0.91 o 
   2   7   0        8.16        5.23      0.84 o 
   3   7   0      257.58      235.98      3.30 o 
   4   7   0       41.91       51.30      1.94 o 
   5   7   0        1.21       -0.11      1.14 o 
   6   7   0      789.08      768.39      9.07 o 
   7   7   0       74.17       76.59      5.02 o 
   8   7   0        9.58        6.19      1.64 o 
   9   7   0       45.54       42.89      2.42 o 
  10   7   0      407.74      368.24      6.07 o 
  11   7   0       80.89       77.91      4.40 o 
  12   7   0       18.97       15.24      2.59 o 
  13   7   0       26.26       27.38      3.76 o 
  14   7   0       10.62       15.64      3.71 o 
  15   7   0       23.12       30.37      5.64 o 
   0   8   0      258.56      289.43      6.60 o 
   1   8   0      246.21      237.00      3.39 o 
   2   8   0       29.91       31.94      1.36 o 
   3   8   0      152.45      160.59      2.73 o 
   4   8   0      763.53      776.40      9.00 o 
   5   8   0       37.04       40.29      2.13 o 
   6   8   0      202.37      208.46      4.04 o 
   7   8   0       53.27       61.38      2.61 o 
   8   8   0       87.17       88.50      3.56 o 
   9   8   0      110.00      102.28      3.46 o 
  10   8   0       95.95      100.73      3.60 o 
  11   8   0        5.84        3.58      2.18 o 
  12   8   0        9.25       12.51      3.07 o 
  13   8   0       97.84       93.07      6.77 o 
  14   8   0        1.99        2.06      4.23 o 
  15   8   0       15.45       11.24      6.58 o 
   1   9   0        0.05       -0.72      0.88 o 
   2   9   0       32.28       32.76      1.80 o 
   3   9   0       95.67       99.51      3.38 o 
   4   9   0       10.60       11.75      1.60 o 
   5   9   0        2.04        1.66      1.01 o 
   6   9   0        9.04       10.38      1.71 o 
   7   9   0       73.60       72.39      3.86 o 
   8   9   0        9.45        7.97      2.30 o 
   9   9   0       97.27       92.04      3.87 o 
  10   9   0       40.43       34.78      3.87 o 
  11   9   0        0.47        0.98      2.70 o 
  12   9   0       47.14       48.09      6.26 o 
  13   9   0        9.21        1.41      5.00 o 
  14   9   0      174.06      193.73     15.70 o 
   0  10   0      662.78      749.92     11.51 o 
   1  10   0       17.00       14.58      1.47 o 
   2  10   0      154.70      170.87      3.72 o 
   3  10   0      383.80      395.57      6.39 o 
   4  10   0       69.59       74.78      2.78 o 
   5  10   0       52.76       50.79      2.91 o 
   6  10   0        4.97        3.12      1.97 o 
   7  10   0       21.83       22.23      2.62 o 
   8  10   0      147.49      144.21      4.86 o 
   9  10   0       90.06       86.90      4.06 o 
  10  10   0        8.71        8.55      2.97 o 
  11  10   0      109.53      118.22      6.30 o 
  12  10   0        1.66        2.90      3.74 o 
  13  10   0        9.57        5.17      8.75 o 
  14  10   0        0.91        8.85      5.66 o 
   1  11   0       15.54       17.56      1.89 o 
   2  11   0       11.45       13.82      1.82 o 
   3  11   0       47.79       50.85      2.56 o 
   4  11   0        7.26        6.02      1.76 o 
   5  11   0       25.55       25.17      2.87 o 
   6  11   0        1.83        1.68      2.16 o 
   7  11   0       14.95       15.08      2.59 o 
   8  11   0        9.06        4.91      2.41 o 
   9  11   0        0.01       -1.58      2.28 o 
  10  11   0        6.39        3.50      3.65 o 
  11  11   0       78.04       80.45      6.20 o 
  12  11   0        4.79        7.21      3.70 o 
  13  11   0        1.23        6.35      5.55 o 
   0  12   0      332.12      341.79      9.02 o 
   1  12   0       56.80       58.22      3.14 o 
   2  12   0       41.61       51.17      2.97 o 
   3  12   0        0.86        2.02      1.73 o 
   4  12   0       22.65       25.49      2.57 o 
   5  12   0       11.36        9.37      2.49 o 
   6  12   0      315.59      323.35      6.88 o 
   7  12   0       99.02       95.47      5.51 o 
   8  12   0       60.41       63.83      3.92 o 
   9  12   0       60.67       70.25      4.22 o 
  10  12   0       62.63       62.32      6.73 o 
  11  12   0        4.75        2.67      3.59 o 
  12  12   0       15.65       20.18      4.29 o 
   1  13   0      166.08      179.91      5.04 o 
   2  13   0       15.18       12.81      2.38 o 
   3  13   0       34.01       32.51      3.32 o 
   4  13   0      171.34      173.62      7.32 o 
   5  13   0       30.08       33.72      3.08 o 
   6  13   0      130.95      133.85      5.61 o 
   7  13   0       95.56       82.14      4.35 o 
   8  13   0      104.52      110.58      5.09 o 
   9  13   0       54.53       50.23      4.93 o 
  10  13   0       18.72       10.80      3.99 o 
  11  13   0        8.54        4.85      3.88 o 
   0  14   0       41.88       41.52      4.41 o 
   1  14   0      138.64      151.32      6.39 o 
   2  14   0       25.00       24.06      2.81 o 
   3  14   0        2.97        4.48      2.72 o 
   4  14   0        9.98        9.38      2.96 o 
   5  14   0       94.38       87.42      6.76 o 
   6  14   0      246.12      262.27      7.65 o 
   7  14   0       34.07       35.41      4.01 o 
   8  14   0       87.65       94.69      6.17 o 
   9  14   0        1.33       -1.15      3.08 o 
  10  14   0        7.71        1.93      8.23 o 
   1  15   0        2.65        2.00      2.43 o 
   2  15   0        7.85        4.67      2.89 o 
   3  15   0       54.18       61.41      7.54 o 
   4  15   0      126.20      117.37      5.74 o 
   5  15   0        8.62       12.01      3.35 o 
   6  15   0      314.58      328.21      8.65 o 
   7  15   0      155.86      161.28      6.79 o 
   8  15   0       42.24       36.39      4.24 o 
   9  15   0       18.43       13.69      6.42 o 
   0  16   0       53.91       53.54      5.47 o 
   1  16   0       19.07       16.57      3.45 o 
   2  16   0        0.47        3.98      3.04 o 
   3  16   0      113.49      108.83      5.68 o 
   4  16   0       51.56       48.06      4.44 o 
   5  16   0        0.13       -1.66      3.18 o 
   6  16   0       22.49       23.14      3.99 o 
   7  16   0       16.76       16.04      3.85 o 
   1  17   0       29.78       30.07      4.09 o 
   2  17   0        5.89        2.78      3.35 o 
   3  17   0       46.22       43.88      4.49 o 
   4  17   0       54.46       44.74      6.28 o 
   5  17   0        0.00       -0.92      3.40 o 
   2   0   1     2242.83     2313.30     20.17 o 
   4   0   1     2781.45     2732.34     26.23 o 
   6   0   1      436.57      452.21      5.61 o 
   8   0   1     1315.79     1351.25     14.26 o 
  10   0   1     1025.66      907.84     10.66 o 
  12   0   1      448.43      425.99      6.64 o 
  14   0   1       56.70       58.27      4.08 o 
  16   0   1       63.81       71.89      6.07 o 
   0   1   1     2638.61     2720.85     22.63 o 
   1   1   1       53.97       41.68      0.93 o 
   2   1   1      728.20      776.67      5.54 o 
   3   1   1       66.45       75.95      1.18 o 
   4   1   1      463.37      466.28      3.64 o 
   5   1   1     1446.00     1502.02     10.14 o 
   6   1   1       63.86       68.78      1.54 o 
   7   1   1      279.33      297.08      3.09 o 
   8   1   1      351.75      332.48      3.46 o 
   9   1   1      770.92      685.22      5.93 o 
  10   1   1      399.73      352.40      3.92 o 
  11   1   1      364.03      331.44      3.95 o 
  12   1   1      166.04      146.12      3.01 o 
  13   1   1       16.02       20.37      2.06 o 
  14   1   1       54.05       57.37      3.51 o 
  15   1   1       53.92       57.72      3.81 o 
  16   1   1       79.07       90.72      4.83 o 
  17   1   1       23.59       42.84      5.17 o 
   1   2   1        6.93       10.36      0.90 o 
   2   2   1     1102.57     1142.88      7.36 o 
   3   2   1      808.23      843.90      8.62 o 
   4   2   1      973.22      987.21      6.57 o 
   5   2   1      364.48      398.03      3.34 o 
   6   2   1      259.94      263.14      3.70 o 
   7   2   1      207.71      193.71      2.25 o 
   8   2   1      314.39      294.48      2.99 o 
   9   2   1       20.23       20.71      1.11 o 
  10   2   1      363.98      334.20      3.80 o 
  11   2   1        8.62        5.76      1.41 o 
  12   2   1       19.74       18.45      1.66 o 
  13   2   1       84.46       79.49      3.25 o 
  14   2   1       20.13       24.45      2.46 o 
  15   2   1       10.66       18.16      3.37 o 
  16   2   1       21.68       30.09      3.39 o 
   0   3   1    20244.83    20843.14    180.00 o 
   1   3   1    10399.50    11019.39     67.69 o 
   2   3   1     1090.72     1131.11      7.36 o 
   3   3   1       56.07       63.58      1.21 o 
   4   3   1       98.80      117.10      1.90 o 
   5   3   1      960.39     1000.14      6.80 o 
   6   3   1      231.47      238.66      2.31 o 
   7   3   1       87.79       93.25      1.64 o 
   8   3   1       19.03       20.89      1.03 o 
   9   3   1      153.09      135.47      2.23 o 
  10   3   1      108.70       92.88      2.12 o 
  11   3   1      278.48      242.90      3.55 o 
  12   3   1       41.41       32.96      2.07 o 
  13   3   1       43.23       37.64      2.63 o 
  14   3   1       36.88       40.45      2.81 o 
  15   3   1       18.98       23.73      2.67 o 
  16   3   1       28.39       40.62      3.61 o 
   1   4   1      700.01      701.17      4.85 o 
   2   4   1     2339.56     2369.20     14.84 o 
   3   4   1       77.86       87.89      1.38 o 
   4   4   1        7.69        6.77      0.73 o 
   5   4   1      499.26      510.97      4.16 o 
   6   4   1      716.76      702.48      5.43 o 
   7   4   1       96.14       86.69      1.65 o 
   8   4   1       76.32       69.32      1.78 o 
   9   4   1        0.17        0.91      0.96 o 
  10   4   1      532.79      478.36      4.79 o 
  11   4   1       41.55       38.40      1.91 o 
  12   4   1       37.64       33.92      2.11 o 
  13   4   1       48.60       41.58      2.99 o 
  14   4   1        0.08        3.91      2.69 o 
  15   4   1       10.40        9.38      2.67 o 
  16   4   1        8.08       19.04      4.36 o 
   0   5   1      292.06      281.90      4.48 o 
   1   5   1      614.19      640.32      4.78 o 
   2   5   1      263.12      278.08      2.60 o 
   3   5   1        6.75       12.85      0.72 o 
   4   5   1      838.68      907.25      6.62 o 
   5   5   1       94.66      100.18      1.68 o 
   6   5   1      470.17      520.53      4.39 o 
   7   5   1      143.49      136.45      3.90 o 
   8   5   1      113.73      114.29      2.04 o 
   9   5   1       61.24       53.44      1.71 o 
  10   5   1       47.10       47.20      1.84 o 
  11   5   1        9.02        8.26      1.46 o 
  12   5   1        4.53        2.80      1.61 o 
  13   5   1       45.65       40.80      2.90 o 
  14   5   1       47.30       57.72      3.43 o 
  15   5   1      145.07      172.73      7.35 o 
  16   5   1       20.06       24.27      3.41 o 
   1   6   1        4.08        4.34      0.74 o 
   2   6   1      543.30      583.50      4.60 o 
   3   6   1      136.02      131.32      1.81 o 
   4   6   1      325.68      330.41      3.09 o 
   5   6   1      178.97      182.79      2.28 o 
   6   6   1      156.86      157.59      2.19 o 
   7   6   1      189.94      205.01      2.58 o 
   8   6   1       73.76       73.72      1.83 o 
   9   6   1       54.26       48.03      1.85 o 
  10   6   1      171.21      157.38      3.05 o 
  11   6   1       64.74       65.84      2.44 o 
  12   6   1      106.49      102.70      3.31 o 
  13   6   1       12.21       12.91      2.01 o 
  14   6   1       85.63       91.99      4.92 o 
  15   6   1       98.81      110.26      4.83 o 
  16   6   1       86.82      100.12      4.84 o 
   0   7   1     1181.60     1271.22     12.11 o 
   1   7   1      374.60      400.53      3.53 o 
   2   7   1      208.84      245.89      2.61 o 
   3   7   1      413.58      429.68      3.78 o 
   4   7   1      128.77      130.26      1.90 o 
   5   7   1      208.50      206.93      2.51 o 
   6   7   1       32.34       35.37      1.28 o 
   7   7   1        4.34        4.69      0.95 o 
   8   7   1      359.73      336.23      3.87 o 
   9   7   1      212.52      195.34      3.32 o 
  10   7   1      470.00      450.41      5.20 o 
  11   7   1      234.18      224.71      3.78 o 
  12   7   1      116.50      114.75      3.56 o 
  13   7   1        2.46        4.69      2.21 o 
  14   7   1       49.65       53.68      3.70 o 
  15   7   1       36.07       38.16      3.70 o 
   1   8   1      108.62      111.94      1.84 o 
   2   8   1        7.48        6.24      0.85 o 
   3   8   1      240.90      250.88      2.78 o 
   4   8   1       83.59       83.05      1.75 o 
   5   8   1       65.59       72.88      1.88 o 
   6   8   1        5.80        3.43      0.93 o 
   7   8   1       23.03       24.76      1.36 o 
   8   8   1       71.34       74.24      2.26 o 
   9   8   1       13.55       11.97      1.60 o 
  10   8   1       19.09       28.99      2.91 o 
  11   8   1       94.46      100.72      3.04 o 
  12   8   1      107.22      107.56      4.24 o 
  13   8   1       36.66       35.15      2.89 o 
  14   8   1        6.55        8.56      3.64 o 
  15   8   1       91.59       90.32      5.56 o 
   0   9   1      331.64      353.97      5.23 o 
   1   9   1      175.85      184.65      2.44 o 
   2   9   1       22.72       22.66      1.13 o 
   3   9   1       37.81       42.59      1.41 o 
   4   9   1       17.59       20.74      1.15 o 
   5   9   1       41.45       48.01      1.68 o 
   6   9   1      423.45      413.32      4.38 o 
   7   9   1       34.42       32.77      1.71 o 
   8   9   1      189.62      184.77      3.33 o 
   9   9   1      109.97      107.93      3.04 o 
  10   9   1       42.62       41.48      2.29 o 
  11   9   1      196.02      187.02      4.85 o 
  12   9   1       11.20        5.87      3.66 o 
  13   9   1       17.78       20.39      3.19 o 
  14   9   1        2.55        3.44      3.94 o 
   1  10   1       95.65       99.62      2.00 o 
   2  10   1       91.52       91.44      2.00 o 
   3  10   1       25.42       24.04      1.24 o 
   4  10   1       23.34       21.02      1.21 o 
   5  10   1      253.18      249.38      3.34 o 
   6  10   1        6.19        5.55      1.33 o 
   7  10   1      240.57      243.01      4.03 o 
   8  10   1      180.98      172.02      3.65 o 
   9  10   1        4.35        2.63      1.79 o 
  10  10   1      151.24      142.65      3.96 o 
  11  10   1       46.34       42.94      3.54 o 
  12  10   1       19.05       15.48      3.05 o 
  13  10   1        1.18        4.01      3.27 o 
  14  10   1       15.66       21.36      4.51 o 
   0  11   1      303.55      311.34      5.26 o 
   1  11   1       18.25       18.45      1.34 o 
   2  11   1       50.99       50.26      1.97 o 
   3  11   1      117.54      121.33      2.48 o 
   4  11   1      217.23      216.45      3.42 o 
   5  11   1       36.52       37.22      2.00 o 
   6  11   1      297.47      300.60      4.48 o 
   7  11   1      159.26      153.04      3.58 o 
   8  11   1       48.67       48.08      2.40 o 
   9  11   1       37.00       35.33      2.53 o 
  10  11   1       39.23       32.37      2.65 o 
  11  11   1       16.21       19.32      2.83 o 
  12  11   1       35.30       36.28      5.64 o 
  13  11   1       18.29       16.71      4.39 o 
   1  12   1        7.16        7.51      1.33 o 
   2  12   1       24.03       21.78      1.59 o 
   3  12   1       67.73       68.93      2.42 o 
   4  12   1       96.99       99.42      2.83 o 
   5  12   1      138.65      141.87      3.40 o 
   6  12   1       93.54       93.79      3.00 o 
   7  12   1      296.94      299.90      4.79 o 
   8  12   1       59.50       57.60      2.66 o 
   9  12   1        6.78        3.30      2.38 o 
  10  12   1       16.76       14.95      2.74 o 
  11  12   1       12.91       15.15      3.44 o 
  12  12   1       29.90       27.69      6.53 o 
   0  13   1       19.01       19.33      3.55 o 
   1  13   1      120.03      120.34      3.04 o 
   2  13   1       22.66       25.98      1.85 o 
   3  13   1      128.04      136.18      3.29 o 
   4  13   1       75.87       73.96      2.84 o 
   5  13   1       20.01       18.75      2.03 o 
   6  13   1       12.53       11.86      2.01 o 
   7  13   1       25.28       20.91      2.27 o 
   8  13   1        4.81        0.21      1.90 o 
   9  13   1       65.33       58.71      3.15 o 
  10  13   1       61.97       64.69      3.58 o 
  11  13   1        7.52        3.47      4.66 o 
   1  14   1       13.56       13.14      1.73 o 
   2  14   1      128.12      124.99      3.46 o 
   3  14   1       37.78       40.92      2.61 o 
   4  14   1       28.10       27.95      2.46 o 
   5  14   1       41.62       40.33      2.74 o 
   6  14   1       12.95        8.48      2.14 o 
   7  14   1        2.85        3.06      2.00 o 
   8  14   1       21.02       21.27      2.47 o 
   9  14   1       23.70       25.42      2.93 o 
  10  14   1       10.67       10.59      4.20 o 
   0  15   1      154.47      156.49      5.35 o 
   1  15   1       44.95       45.73      2.76 o 
   2  15   1      153.36      156.58      4.40 o 
   3  15   1       53.87       54.32      3.06 o 
   4  15   1      112.03      118.14      4.11 o 
   5  15   1       75.20       72.29      3.41 o 
   6  15   1      190.30      204.12      5.17 o 
   7  15   1       17.94       15.98      2.56 o 
   8  15   1       18.84       19.09      3.59 o 
   9  15   1       13.86       12.58      3.04 o 
   1  16   1       11.16       13.22      2.40 o 
   2  16   1       66.10       68.53      3.37 o 
   3  16   1       17.57       16.49      2.49 o 
   4  16   1       21.25       22.03      2.67 o 
   5  16   1       84.39       87.47      3.85 o 
   6  16   1        7.98        9.63      2.50 o 
   7  16   1       41.19       40.18      3.31 o 
   0  17   1      120.42      111.78      6.87 o 
   1  17   1       39.42       40.52      3.29 o 
   2  17   1       13.57       11.10      2.58 o 
   3  17   1       20.72       18.81      2.77 o 
   4  17   1       49.97       52.52      3.42 o 
   5  17   1       12.15        4.04      6.36 o 
   0   0   2      225.33      229.57      4.43 o 
   2   0   2      232.93      254.13      3.32 o 
   4   0   2     1083.17     1125.25     10.74 o 
   6   0   2      852.45      869.22      9.81 o 
   8   0   2      158.22      159.78      4.02 o 
  10   0   2      573.44      497.67      7.18 o 
  12   0   2      245.18      211.07      5.65 o 
  14   0   2       72.58       67.58      6.14 o 
  16   0   2       39.54       54.18      6.78 o 
   1   1   2      665.95      701.44      5.37 o 
   2   1   2      339.24      361.36      3.07 o 
   3   1   2      674.41      690.89      4.98 o 
   4   1   2       80.89       81.83      1.47 o 
   5   1   2      917.81      982.74      7.17 o 
   6   1   2      154.62      155.67      2.06 o 
   7   1   2       55.92       56.98      1.60 o 
   8   1   2      144.50      135.61      2.39 o 
   9   1   2       14.06       17.08      1.31 o 
  10   1   2      443.99      404.41      5.14 o 
  11   1   2       57.92       51.58      2.09 o 
  12   1   2       57.85       61.20      2.29 o 
  13   1   2       92.68       81.67      3.17 o 
  14   1   2        7.84       10.58      2.25 o 
  15   1   2        7.65       10.59      2.57 o 
  16   1   2        5.15       15.63      5.11 o 
   0   2   2      201.05      202.77      2.93 o 
   1   2   2       85.71       92.60      1.53 o 
   2   2   2      198.00      210.84      2.32 o 
   3   2   2      243.68      260.05      2.57 o 
   4   2   2      413.33      444.81      3.58 o 
   5   2   2      766.57      838.60      5.98 o 
   6   2   2       25.92       18.89      0.99 o 
   7   2   2       55.66       72.37      1.65 o 
   8   2   2      125.98      111.72      1.97 o 
   9   2   2      605.15      554.45      5.31 o 
  10   2   2      244.15      211.77      3.21 o 
  11   2   2      184.77      172.24      3.39 o 
  12   2   2       99.26       88.06      3.21 o 
  13   2   2       62.57       66.36      2.79 o 
  14   2   2       13.04       17.27      2.58 o 
  15   2   2       30.34       33.92      3.44 o 
  16   2   2       10.50       16.74      4.41 o 
   1   3   2      119.92      137.74      1.70 o 
   2   3   2      776.88      861.64      6.44 o 
   3   3   2      223.91      212.05      2.43 o 
   4   3   2      300.06      300.40      4.78 o 
   5   3   2       26.17       24.19      0.95 o 
   6   3   2       90.12       89.07      1.73 o 
   7   3   2      184.75      191.77      2.47 o 
   8   3   2      282.11      277.25      3.31 o 
   9   3   2      242.79      237.97      3.52 o 
  10   3   2      249.67      226.16      3.68 o 
  11   3   2      160.18      157.71      3.24 o 
  12   3   2       82.42       76.09      2.65 o 
  13   3   2       66.09       58.60      2.94 o 
  14   3   2      156.76      175.91      5.66 o 
  15   3   2       95.70      110.48      7.49 o 
  16   3   2       48.38       58.54      4.18 o 
   0   4   2     1464.67     1581.28     14.67 o 
   1   4   2       81.63       94.69      1.76 o 
   2   4   2      280.76      319.13      3.06 o 
   3   4   2      479.94      538.86      4.34 o 
   4   4   2      749.70      758.31      5.57 o 
   5   4   2      344.18      357.28      3.21 o 
   6   4   2      226.94      240.46      2.54 o 
   7   4   2      172.13      162.73      2.32 o 
   8   4   2      251.66      215.81      2.74 o 
   9   4   2      198.90      199.53      3.04 o 
  10   4   2       62.15       59.38      2.19 o 
  11   4   2       28.93       29.49      1.97 o 
  12   4   2       28.13       26.19      1.94 o 
  13   4   2        7.16       14.27      2.26 o 
  14   4   2        2.86        4.01      2.50 o 
  15   4   2      125.60      139.16      5.87 o 
  16   4   2       56.49       70.52      5.84 o 
   1   5   2      269.66      296.64      2.75 o 
   2   5   2        9.92       14.65      0.87 o 
   3   5   2       52.53       65.22      1.45 o 
   4   5   2      197.09      202.16      2.30 o 
   5   5   2      101.93       95.31      1.68 o 
   6   5   2       13.38       15.23      0.93 o 
   7   5   2      249.98      241.50      3.02 o 
   8   5   2       27.00       28.37      1.68 o 
   9   5   2      196.03      187.64      3.01 o 
  10   5   2       23.94       26.45      1.74 o 
  11   5   2       59.33       52.45      2.40 o 
  12   5   2       21.84       25.63      2.34 o 
  13   5   2        3.48        5.09      1.93 o 
  14   5   2       29.23       41.30      3.33 o 
  15   5   2      141.71      157.63      5.53 o 
   0   6   2     6978.53     7511.77     65.15 o 
   1   6   2     1086.81     1129.17      7.82 o 
   2   6   2      901.83      974.62      6.91 o 
   3   6   2       33.10       34.48      1.16 o 
   4   6   2       45.20       38.73      1.19 o 
   5   6   2      293.35      312.18      3.06 o 
   6   6   2      198.91      198.00      2.63 o 
   7   6   2      270.26      257.73      3.10 o 
   8   6   2       43.08       36.78      1.97 o 
   9   6   2       73.56       70.15      2.42 o 
  10   6   2      146.82      144.66      3.59 o 
  11   6   2       12.76       11.70      1.75 o 
  12   6   2       55.73       55.07      3.35 o 
  13   6   2        2.30        2.00      2.02 o 
  14   6   2        4.23        4.53      2.39 o 
  15   6   2       51.56       59.90      4.54 o 
   1   7   2      680.04      690.96      5.27 o 
   2   7   2      247.80      247.11      2.77 o 
   3   7   2      367.04      375.17      3.61 o 
   4   7   2       62.56       58.27      1.46 o 
   5   7   2       98.46       90.79      1.78 o 
   6   7   2      130.02      122.59      2.27 o 
   7   7   2      228.00      216.74      3.01 o 
   8   7   2      396.11      359.01      4.22 o 
   9   7   2       70.54       62.25      2.34 o 
  10   7   2      165.98      144.41      3.36 o 
  11   7   2       49.27       52.57      2.86 o 
  12   7   2       55.33       55.69      2.90 o 
  13   7   2        1.66        2.41      2.30 o 
  14   7   2        0.62        1.63      2.60 o 
  15   7   2        6.50        6.87      3.14 o 
   0   8   2       67.04       68.58      2.10 o 
   1   8   2      379.11      374.70      3.80 o 
   2   8   2      192.64      187.45      2.51 o 
   3   8   2      147.43      152.39      2.32 o 
   4   8   2       40.84       40.71      1.43 o 
   5   8   2      219.58      202.11      2.94 o 
   6   8   2      646.38      624.30      5.78 o 
   7   8   2       47.83       44.59      1.75 o 
   8   8   2       99.48       95.86      2.78 o 
   9   8   2        9.53        7.42      1.63 o 
  10   8   2       16.04       14.14      1.82 o 
  11   8   2        8.29       11.09      1.99 o 
  12   8   2       10.62        9.26      2.30 o 
  13   8   2       20.68       23.50      2.84 o 
  14   8   2       17.79       22.72      4.58 o 
   1   9   2       34.12       39.17      1.44 o 
   2   9   2       52.46       57.38      1.69 o 
   3   9   2       56.86       60.49      1.74 o 
   4   9   2      398.01      399.22      4.04 o 
   5   9   2        5.74        6.07      1.19 o 
   6   9   2      518.56      498.67      5.11 o 
   7   9   2      207.62      198.14      3.18 o 
   8   9   2      165.86      156.19      3.47 o 
   9   9   2        0.66        0.98      1.62 o 
  10   9   2       49.53       45.14      2.48 o 
  11   9   2       64.65       58.85      3.05 o 
  12   9   2       39.39       43.53      3.39 o 
  13   9   2        5.71        5.65      3.33 o 
  14   9   2       27.67       32.87      4.88 o 
   0  10   2      195.81      185.90      4.15 o 
   1  10   2      183.15      184.91      2.90 o 
   2  10   2       18.22       21.36      1.29 o 
   3  10   2      174.26      178.67      2.75 o 
   4  10   2       29.44       29.04      1.56 o 
   5  10   2      161.27      155.40      3.07 o 
   6  10   2        2.36        2.18      1.24 o 
   7  10   2       23.88       20.45      1.68 o 
   8  10   2       36.19       31.56      2.15 o 
   9  10   2      148.25      135.21      3.67 o 
  10  10   2      283.60      267.20      5.27 o 
  11  10   2      133.05      136.37      5.74 o 
  12  10   2       14.84        9.04      5.01 o 
  13  10   2       76.99       76.05      5.02 o 
   1  11   2       39.98       42.31      1.76 o 
   2  11   2      392.11      399.95      4.45 o 
   3  11   2       29.05       27.14      1.55 o 
   4  11   2      166.36      169.30      3.03 o 
   5  11   2       28.73       29.00      1.67 o 
   6  11   2       12.75       10.20      1.52 o 
   7  11   2       29.98       24.99      2.03 o 
   8  11   2       16.44       14.31      2.13 o 
   9  11   2       57.26       54.41      3.00 o 
  10  11   2       61.34       64.32      3.14 o 
  11  11   2        2.04        2.48      2.82 o 
  12  11   2      149.64      154.10      5.69 o 
   0  12   2      100.50       99.57      3.64 o 
   1  12   2      150.54      145.00      2.90 o 
   2  12   2      106.76      101.96      2.53 o 
   3  12   2      200.58      195.11      3.69 o 
   4  12   2      138.19      140.73      3.56 o 
   5  12   2      192.96      196.81      4.09 o 
   6  12   2      157.17      151.66      3.97 o 
   7  12   2       54.60       51.78      2.58 o 
   8  12   2       26.43       26.77      2.53 o 
   9  12   2       74.83       76.97      3.75 o 
  10  12   2        9.37        8.81      2.41 o 
  11  12   2      128.94      131.97      4.93 o 
   1  13   2        8.42        7.18      1.53 o 
   2  13   2       37.92       39.72      2.18 o 
   3  13   2       47.94       47.89      2.34 o 
   4  13   2        7.27        6.29      1.69 o 
   5  13   2       24.15       22.69      2.29 o 
   6  13   2       71.03       71.85      3.33 o 
   7  13   2        7.10       11.94      2.16 o 
   8  13   2        9.64        8.37      2.42 o 
   9  13   2       14.44        7.80      2.67 o 
  10  13   2       29.69       34.57      4.42 o 
   0  14   2       46.22       49.21      4.06 o 
   1  14   2      115.53      119.56      3.52 o 
   2  14   2       74.69       70.71      3.37 o 
   3  14   2       45.23       43.12      2.48 o 
   4  14   2       74.30       67.68      3.11 o 
   5  14   2       38.51       35.42      2.67 o 
   6  14   2        0.22       -1.09      1.96 o 
   7  14   2       38.51       34.55      2.81 o 
   8  14   2       47.72       39.05      3.20 o 
   9  14   2        6.46        6.38      2.68 o 
   1  15   2        4.77        4.55      1.88 o 
   2  15   2       51.57       53.68      2.78 o 
   3  15   2       25.14       27.87      2.68 o 
   4  15   2        4.37        0.73      2.17 o 
   5  15   2        0.48        0.04      2.19 o 
   6  15   2       10.46       10.08      2.50 o 
   7  15   2       15.39       14.23      3.10 o 
   8  15   2        4.98       -1.85      2.75 o 
   0  16   2       19.17       18.73      3.45 o 
   1  16   2       37.00       39.10      2.69 o 
   2  16   2       22.35       19.24      2.64 o 
   3  16   2        5.95        2.06      2.30 o 
   4  16   2       43.78       44.59      3.26 o 
   5  16   2       23.19       24.85      2.90 o 
   6  16   2        5.81        4.37      2.60 o 
   1  17   2        0.02        5.76      2.63 o 
   2  17   2       36.82       36.46      3.40 o 
   3  17   2        2.51        0.02      2.59 o 
   2   0   3     1494.31     1584.40     14.99 o 
   4   0   3        4.89        3.85      1.18 o 
   6   0   3      175.49      158.38      3.04 o 
   8   0   3       47.85       43.22      2.84 o 
  10   0   3        8.44        8.15      2.01 o 
  12   0   3       34.13       38.43      3.28 o 
  14   0   3      294.68      294.79      8.11 o 
   0   1   3      322.71      340.35      4.50 o 
   1   1   3      192.20      227.33      3.71 o 
   2   1   3      281.62      328.43      4.24 o 
   3   1   3      240.07      251.05      2.75 o 
   4   1   3      600.18      631.20      5.12 o 
   5   1   3      344.99      364.56      3.40 o 
   6   1   3        4.82        7.30      0.89 o 
   7   1   3       64.24       49.37      1.55 o 
   8   1   3      253.11      231.04      3.33 o 
   9   1   3       66.91       56.35      1.99 o 
  10   1   3       39.11       36.06      1.81 o 
  11   1   3        6.01        6.25      1.57 o 
  12   1   3       20.01       17.51      1.99 o 
  13   1   3       42.93       54.59      2.84 o 
  14   1   3       16.98       25.97      3.92 o 
  15   1   3       47.02       52.87      6.54 o 
   1   2   3      265.26      280.97      2.93 o 
   2   2   3      158.95      175.39      2.30 o 
   3   2   3        2.86        2.19      0.87 o 
   4   2   3       86.78       92.35      1.85 o 
   5   2   3      140.23      156.41      2.27 o 
   6   2   3      298.59      299.76      3.29 o 
   7   2   3       81.57       75.94      1.82 o 
   8   2   3       27.82       29.91      1.56 o 
   9   2   3      100.59       92.81      2.39 o 
  10   2   3       85.63       76.20      2.40 o 
  11   2   3      114.09      107.16      3.28 o 
  12   2   3       49.33       46.99      2.43 o 
  13   2   3       14.22       14.25      2.24 o 
  14   2   3       32.11       43.29      3.33 o 
  15   2   3      145.91      168.43     12.46 o 
   0   3   3      493.76      523.27      6.05 o 
   1   3   3      377.16      413.50      3.77 o 
   2   3   3       11.23       15.14      1.04 o 
   3   3   3       42.83       35.30      1.27 o 
   4   3   3      175.71      170.36      2.38 o 
   5   3   3       40.81       48.27      1.60 o 
   6   3   3      502.95      495.11      4.29 o 
   7   3   3       55.66       57.32      2.17 o 
   8   3   3      151.93      166.60      4.64 o 
   9   3   3      241.46      220.26      3.54 o 
  10   3   3       70.88       65.50      2.49 o 
  11   3   3      215.16      200.84      4.02 o 
  12   3   3       19.07       17.35      2.00 o 
  13   3   3       57.49       55.62      2.82 o 
  14   3   3       15.70       20.30      2.68 o 
  15   3   3       54.06       59.33      4.76 o 
   1   4   3       24.00       24.17      1.12 o 
   2   4   3      262.86      276.98      3.01 o 
   3   4   3      148.28      158.64      2.32 o 
   4   4   3      134.08      137.30      2.19 o 
   5   4   3       19.84       25.65      1.38 o 
   6   4   3      212.62      211.01      2.74 o 
   7   4   3      227.40      212.21      3.06 o 
   8   4   3      704.77      644.66      5.95 o 
   9   4   3       58.01       42.80      2.13 o 
  10   4   3      159.80      138.59      3.45 o 
  11   4   3        7.03        9.52      1.81 o 
  12   4   3      135.81      129.78      3.68 o 
  13   4   3       25.13       27.07      2.49 o 
  14   4   3        8.44       13.89      3.57 o 
  15   4   3        8.50        9.59      4.12 o 
   0   5   3      146.60      128.75      3.08 o 
   1   5   3      252.56      244.70      2.93 o 
   2   5   3       33.67       33.47      1.43 o 
   3   5   3      368.17      374.33      3.78 o 
   4   5   3      127.58      120.92      2.15 o 
   5   5   3      514.53      476.49      4.41 o 
   6   5   3      159.97      143.29      2.38 o 
   7   5   3      364.95      344.21      3.96 o 
   8   5   3      143.12      144.13      3.02 o 
   9   5   3       65.58       49.02      2.27 o 
  10   5   3      185.51      180.44      3.81 o 
  11   5   3       48.65       43.58      2.37 o 
  12   5   3      105.08      109.66      4.85 o 
  13   5   3        5.54        8.97      2.03 o 
  14   5   3        0.28        6.39      2.43 o 
  15   5   3       19.64       20.96      3.93 o 
   1   6   3       40.79       41.72      1.31 o 
   2   6   3       20.57       15.93      0.95 o 
   3   6   3      143.91      148.90      2.32 o 
   4   6   3      297.21      283.23      3.22 o 
   5   6   3      152.92      150.59      2.47 o 
   6   6   3      283.37      261.08      4.13 o 
   7   6   3       15.11        9.02      1.45 o 
   8   6   3      663.10      632.03      6.40 o 
   9   6   3       42.42       48.72      2.57 o 
  10   6   3      130.22      120.04      3.32 o 
  11   6   3       75.70       77.91      3.23 o 
  12   6   3      127.35      126.97      4.43 o 
  13   6   3       17.85       24.89      2.59 o 
  14   6   3       98.85      108.57      4.54 o 
   0   7   3        3.75        4.47      1.25 o 
   1   7   3      180.78      177.85      2.40 o 
   2   7   3       42.98       43.06      1.36 o 
   3   7   3      122.89      117.10      2.02 o 
   4   7   3      428.55      394.02      3.97 o 
   5   7   3        8.36       13.70      1.17 o 
   6   7   3      163.10      151.52      2.73 o 
   7   7   3        0.35        2.11      1.36 o 
   8   7   3       36.72       37.88      2.07 o 
   9   7   3      194.41      181.83      3.68 o 
  10   7   3       95.48       97.90      3.50 o 
  11   7   3        6.93        8.67      2.11 o 
  12   7   3        1.92        6.56      2.18 o 
  13   7   3       52.03       53.30      3.35 o 
  14   7   3       63.10       75.42      4.06 o 
   1   8   3      124.47      123.48      2.13 o 
   2   8   3      570.54      582.06      4.99 o 
   3   8   3      227.25      222.03      3.14 o 
   4   8   3      211.41      213.80      3.11 o 
   5   8   3       27.67       25.35      1.56 o 
   6   8   3       19.13       18.77      1.51 o 
   7   8   3      124.72      121.49      3.05 o 
   8   8   3      100.26       97.45      2.95 o 
   9   8   3       12.63        8.28      1.90 o 
  10   8   3       71.71       71.69      3.25 o 
  11   8   3       27.77       31.33      2.64 o 
  12   8   3       27.67       32.37      2.83 o 
  13   8   3        5.98        6.42      2.43 o 
   0   9   3     1050.04     1078.09     12.43 o 
   1   9   3      632.56      644.24      5.72 o 
   2   9   3      708.08      673.71      5.92 o 
   3   9   3       74.62       64.19      1.98 o 
   4   9   3      153.02      147.66      2.75 o 
   5   9   3      320.06      311.46      4.17 o 
   6   9   3      204.03      192.98      3.39 o 
   7   9   3        4.51        6.23      1.57 o 
   8   9   3       25.56       23.40      1.93 o 
   9   9   3        2.79        2.79      1.73 o 
  10   9   3       50.16       48.15      3.00 o 
  11   9   3       47.26       52.45      3.11 o 
  12   9   3       88.46      102.60      4.56 o 
  13   9   3       30.36       39.06      3.80 o 
   1  10   3      134.48      132.27      2.71 o 
   2  10   3      330.20      327.16      4.21 o 
   3  10   3      112.60      109.21      2.58 o 
   4  10   3       26.76       29.43      1.77 o 
   5  10   3       15.34       16.54      1.58 o 
   6  10   3       16.90       15.06      1.60 o 
   7  10   3       29.53       28.93      2.05 o 
   8  10   3        3.90        5.16      1.81 o 
   9  10   3        5.41        5.39      1.88 o 
  10  10   3       31.82       34.23      3.31 o 
  11  10   3       45.64       47.02      3.18 o 
  12  10   3        1.39       -0.85      3.33 o 
   0  11   3      320.93      312.57      5.78 o 
   1  11   3       52.53       53.77      2.13 o 
   2  11   3      225.20      213.55      3.59 o 
   3  11   3        9.15        6.48      1.57 o 
   4  11   3      107.44      106.25      3.42 o 
   5  11   3       12.67       10.72      1.68 o 
   6  11   3       28.59       32.13      1.95 o 
   7  11   3       78.47       80.28      3.06 o 
   8  11   3        0.60        4.20      1.88 o 
   9  11   3       19.59       23.14      2.57 o 
  10  11   3        0.29       -0.39      2.94 o 
  11  11   3        3.34        3.75      2.57 o 
   1  12   3       30.90       30.06      1.89 o 
   2  12   3        5.81        5.95      1.55 o 
   3  12   3       24.40       24.37      1.96 o 
   4  12   3       62.30       66.37      2.58 o 
   5  12   3       50.54       47.70      2.37 o 
   6  12   3       45.91       48.48      2.74 o 
   7  12   3       20.12       20.10      2.58 o 
   8  12   3        3.77        3.11      2.33 o 
   9  12   3       23.54       22.78      3.18 o 
  10  12   3       17.75       18.78      2.89 o 
   0  13   3      111.00      102.41      4.27 o 
   1  13   3       68.62       72.88      2.74 o 
   2  13   3        1.09       -1.57      1.57 o 
   3  13   3       34.66       38.94      2.44 o 
   4  13   3       24.36       26.44      2.25 o 
   5  13   3       78.38       84.64      3.45 o 
   6  13   3        8.23        6.98      2.12 o 
   7  13   3        8.05        6.93      2.45 o 
   8  13   3       18.05       15.15      2.70 o 
   9  13   3       90.89       89.98      4.24 o 
   1  14   3        1.85        2.65      2.09 o 
   2  14   3       48.44       46.68      2.82 o 
   3  14   3       17.28       14.60      2.16 o 
   4  14   3        0.19       -1.95      1.95 o 
   5  14   3       10.35        8.14      2.47 o 
   6  14   3        2.76       -0.01      2.76 o 
   7  14   3        9.99        8.55      2.68 o 
   8  14   3       10.13        9.73      2.81 o 
   0  15   3       31.35       31.88      4.27 o 
   1  15   3        4.55        5.07      2.25 o 
   2  15   3        6.38        6.88      2.36 o 
   3  15   3        0.76       -0.72      2.33 o 
   4  15   3       10.95       10.44      2.49 o 
   5  15   3        9.27       11.40      2.59 o 
   6  15   3       29.27       20.20      3.04 o 
   1  16   3       20.91       23.07      3.15 o 
   2  16   3        4.35        6.33      2.60 o 
   3  16   3       18.46       17.81      3.01 o 
   0   0   4      873.08      937.30     14.12 o 
   2   0   4       74.78       86.42      2.74 o 
   4   0   4       28.01       30.00      1.90 o 
   6   0   4      331.64      325.75      5.41 o 
   8   0   4      280.56      288.10      6.20 o 
  10   0   4      443.14      429.51      8.06 o 
  12   0   4      126.84      142.83      6.60 o 
  14   0   4       94.89       91.92      6.13 o 
   1   1   4      104.53      108.88      2.14 o 
   2   1   4        9.23       13.56      1.40 o 
   3   1   4       25.43       27.58      1.39 o 
   4   1   4        4.37        6.35      1.13 o 
   5   1   4        8.70       10.13      1.15 o 
   6   1   4        3.37        4.38      1.11 o 
   7   1   4      808.50      783.02      7.45 o 
   8   1   4       96.29       83.07      2.74 o 
   9   1   4      346.21      318.47      4.80 o 
  10   1   4       17.95       16.72      2.21 o 
  11   1   4        5.04        6.14      2.00 o 
  12   1   4        2.88        6.54      2.13 o 
  13   1   4       46.12       50.19      3.24 o 
  14   1   4       65.00       83.35      5.48 o 
   0   2   4        5.39        4.67      1.54 o 
   1   2   4      424.80      450.64      4.46 o 
   2   2   4       96.29      107.82      2.24 o 
   3   2   4      304.49      312.53      3.53 o 
   4   2   4      163.45      152.45      2.58 o 
   5   2   4      499.78      480.09      4.65 o 
   6   2   4      188.30      177.72      2.81 o 
   7   2   4      138.95      135.78      3.05 o 
   8   2   4       51.85       51.27      2.18 o 
   9   2   4      122.64      123.69      3.30 o 
  10   2   4        3.36        4.60      1.93 o 
  11   2   4       10.59       13.12      2.53 o 
  12   2   4       32.68       32.18      2.60 o 
  13   2   4       23.04       28.06      2.83 o 
  14   2   4       10.95       23.49      4.11 o 
   1   3   4      194.34      196.44      2.81 o 
   2   3   4       63.48       66.39      1.88 o 
   3   3   4      428.22      419.53      4.23 o 
   4   3   4      112.11      111.68      2.76 o 
   5   3   4       57.84       60.72      2.21 o 
   6   3   4      252.41      236.80      3.22 o 
   7   3   4       81.56       72.96      2.21 o 
   8   3   4      152.15      139.70      3.21 o 
   9   3   4       39.27       36.61      2.25 o 
  10   3   4        3.21        4.94      1.91 o 
  11   3   4       20.40       19.14      2.27 o 
  12   3   4       16.18       17.71      2.66 o 
  13   3   4       16.06       18.26      2.85 o 
  14   3   4      219.42      244.76      6.73 o 
   0   4   4      207.64      206.25      3.81 o 
   1   4   4       55.91       51.99      1.67 o 
   2   4   4       29.94       31.13      1.47 o 
   3   4   4      194.03      185.45      2.86 o 
   4   4   4      459.16      433.95      4.41 o 
   5   4   4        8.75        8.39      1.36 o 
   6   4   4       43.46       38.29      1.61 o 
   7   4   4       13.19       12.65      1.49 o 
   8   4   4       29.65       29.06      2.04 o 
   9   4   4       90.67       86.05      2.98 o 
  10   4   4       39.62       41.46      2.45 o 
  11   4   4       51.82       51.15      2.86 o 
  12   4   4       17.60       20.79      2.50 o 
  13   4   4        7.67       16.66      2.66 o 
  14   4   4       52.27       64.62      3.80 o 
   1   5   4      290.30      287.06      3.46 o 
   2   5   4      325.66      314.18      3.63 o 
   3   5   4      532.74      517.33      5.14 o 
   4   5   4       17.05       13.35      1.28 o 
   5   5   4      253.43      254.86      3.39 o 
   6   5   4       46.43       46.47      1.77 o 
   7   5   4       34.48       29.46      1.79 o 
   8   5   4       49.74       45.00      2.37 o 
   9   5   4        3.81        1.86      1.73 o 
  10   5   4       83.53       81.87      3.07 o 
  11   5   4       29.95       29.54      2.45 o 
  12   5   4       56.81       55.78      3.46 o 
  13   5   4       14.07       21.56      2.98 o 
   0   6   4      180.52      163.27      4.09 o 
   1   6   4      179.81      161.04      2.80 o 
   2   6   4      196.12      178.61      2.95 o 
   3   6   4       92.09       85.91      2.18 o 
   4   6   4      372.63      352.02      3.99 o 
   5   6   4      123.55      120.16      2.52 o 
   6   6   4      147.11      138.02      2.87 o 
   7   6   4       14.52       11.29      1.65 o 
   8   6   4       60.48       58.38      2.55 o 
   9   6   4       43.98       40.64      2.58 o 
  10   6   4       29.89       28.53      2.54 o 
  11   6   4      103.27      116.29      5.21 o 
  12   6   4       38.82       49.85      3.18 o 
  13   6   4      139.79      150.13      5.11 o 
   1   7   4       96.45       91.11      2.37 o 
   2   7   4      136.37      124.78      2.50 o 
   3   7   4       36.94       35.49      1.61 o 
   4   7   4      144.37      125.35      2.60 o 
   5   7   4       31.93       32.17      1.71 o 
   6   7   4        6.94        7.77      1.44 o 
   7   7   4       45.96       44.86      2.32 o 
   8   7   4       44.05       44.70      2.41 o 
   9   7   4       41.89       47.08      2.91 o 
  10   7   4       28.56       26.49      2.48 o 
  11   7   4       27.27       29.34      2.78 o 
  12   7   4       13.53       14.88      2.68 o 
  13   7   4       85.77       92.21      8.81 o 
   0   8   4      143.93      134.12      3.78 o 
   1   8   4      123.11      112.12      2.56 o 
   2   8   4      198.18      176.27      3.04 o 
   3   8   4       97.08       92.41      2.43 o 
   4   8   4       55.88       54.17      2.21 o 
   5   8   4       12.61       12.07      1.53 o 
   6   8   4      111.92      113.69      3.18 o 
   7   8   4       34.63       31.45      2.16 o 
   8   8   4       50.98       52.32      2.51 o 
   9   8   4       54.49       50.48      2.84 o 
  10   8   4       57.28       52.17      3.17 o 
  11   8   4       29.92       34.68      3.74 o 
  12   8   4        6.15        6.21      2.84 o 
   1   9   4        2.88        0.84      1.46 o 
   2   9   4       16.23       14.62      1.55 o 
   3   9   4       55.80       53.45      2.05 o 
   4   9   4       28.51       28.88      1.93 o 
   5   9   4       11.17       13.47      1.70 o 
   6   9   4        8.57        8.16      1.74 o 
   7   9   4       85.79       84.77      2.99 o 
   8   9   4       71.46       63.55      2.79 o 
   9   9   4      105.48      116.93      4.17 o 
  10   9   4       55.49       52.91      4.53 o 
  11   9   4       91.15       99.71      4.16 o 
   0  10   4       18.98       25.52      2.71 o 
   1  10   4       19.50       15.88      1.78 o 
   2  10   4       31.68       30.91      2.03 o 
   3  10   4        2.29        0.96      1.61 o 
   4  10   4       93.73      101.00      3.13 o 
   5  10   4        0.04        1.79      1.49 o 
   6  10   4       91.76      101.66      3.39 o 
   7  10   4        2.78        1.25      1.77 o 
   8  10   4       23.77       21.51      2.37 o 
   9  10   4       18.77       22.42      2.86 o 
  10  10   4      112.64      121.68      5.37 o 
  11  10   4       28.98       34.39      3.71 o 
   1  11   4       46.81       48.77      2.34 o 
   2  11   4       36.01       41.80      2.29 o 
   3  11   4       40.40       39.41      2.55 o 
   4  11   4       45.90       48.59      2.56 o 
   5  11   4       10.55        7.99      1.79 o 
   6  11   4       22.59       25.64      2.33 o 
   7  11   4       11.30       11.11      2.60 o 
   8  11   4       85.98       84.01      3.71 o 
   9  11   4       12.04       13.80      2.68 o 
  10  11   4       28.15       31.22      3.64 o 
   0  12   4      397.26      380.90      7.58 o 
   1  12   4      126.09      121.56      3.41 o 
   2  12   4       81.55       73.67      3.03 o 
   3  12   4       80.41       84.56      3.93 o 
   4  12   4       11.68       12.50      2.08 o 
   5  12   4        1.90        0.52      1.87 o 
   6  12   4        9.68       12.90      2.34 o 
   7  12   4      133.31      147.61      4.89 o 
   8  12   4       76.08       95.46      4.52 o 
   9  12   4      152.82      166.46      7.04 o 
   1  13   4       80.98       91.26      3.34 o 
   2  13   4       25.88       21.87      2.33 o 
   3  13   4      130.35      136.09      4.42 o 
   4  13   4       20.30       21.35      2.54 o 
   5  13   4        5.05        2.30      3.52 o 
   6  13   4       15.56       19.53      3.73 o 
   7  13   4       28.24       29.47      3.80 o 
   0  14   4       55.87       59.92      4.59 o 
   1  14   4       11.03        8.22      2.29 o 
   2  14   4       32.64       33.54      2.85 o 
   3  14   4       15.21       14.07      2.70 o 
   4  14   4       12.08       14.17      3.03 o 
   5  14   4        4.99        4.39      3.00 o 
   1  15   4        3.09        2.58      2.92 o 
   2  15   4        0.13       -0.86      2.41 o 
   2   0   5      468.65      454.11      6.99 o 
   4   0   5      355.11      388.77     11.84 o 
   6   0   5      153.18      157.12      5.21 o 
   8   0   5      210.29      203.10      6.48 o 
  10   0   5        1.71        1.83      2.82 o 
  12   0   5       79.17       85.18      6.23 o 
   0   1   5      415.91      403.83      6.43 o 
   1   1   5       78.53       75.83      2.42 o 
   2   1   5       10.13       12.91      1.71 o 
   3   1   5      387.95      391.21      4.55 o 
   4   1   5      292.02      279.94      3.89 o 
   5   1   5       24.67       26.33      1.70 o 
   6   1   5      159.15      159.35      3.41 o 
   7   1   5       94.56       89.65      4.06 o 
   8   1   5       30.98       39.58      3.05 o 
   9   1   5        1.15        1.03      2.18 o 
  10   1   5       86.43       94.46      4.46 o 
  11   1   5       17.52       23.31      3.30 o 
  12   1   5       10.99       13.32      2.98 o 
   1   2   5      125.41      124.71      2.83 o 
   2   2   5      368.44      380.56      8.68 o 
   3   2   5      316.99      328.04      4.19 o 
   4   2   5       40.05       40.94      2.01 o 
   5   2   5       48.11       48.34      2.02 o 
   6   2   5       42.50       46.02      2.20 o 
   7   2   5      306.73      306.26      6.06 o 
   8   2   5      243.39      243.02      4.60 o 
   9   2   5       41.64       42.65      2.65 o 
  10   2   5       59.28       59.73      3.28 o 
  11   2   5        1.21        4.16      2.87 o 
  12   2   5        4.71        2.57      2.57 o 
   0   3   5      177.63      168.46      4.45 o 
   1   3   5      159.99      151.55      2.99 o 
   2   3   5      166.37      157.48      3.06 o 
   3   3   5       65.79       65.17      2.19 o 
   4   3   5      197.53      195.60      4.73 o 
   5   3   5       42.72       41.30      2.01 o 
   6   3   5       97.62       98.93      3.37 o 
   7   3   5       26.12       30.01      2.25 o 
   8   3   5       36.12       41.30      2.56 o 
   9   3   5      139.02      141.79      5.12 o 
  10   3   5       55.20       52.19      3.24 o 
  11   3   5       66.92       68.75      3.60 o 
  12   3   5      169.06      196.37      5.77 o 
   1   4   5      110.99      106.53      2.72 o 
   2   4   5       64.18       56.34      2.09 o 
   3   4   5       62.75       57.74      2.12 o 
   4   4   5       53.85       47.59      2.02 o 
   5   4   5       18.65       19.35      1.59 o 
   6   4   5       72.96       71.90      3.10 o 
   7   4   5      102.44      100.71      3.42 o 
   8   4   5      115.02      117.24      4.97 o 
   9   4   5       18.00       19.15      2.90 o 
  10   4   5        0.60        4.63      2.27 o 
  11   4   5       22.67       22.15      3.22 o 
  12   4   5       43.91       51.03      3.53 o 
   0   5   5      205.41      194.86      4.77 o 
   1   5   5       52.87       53.72      2.07 o 
   2   5   5      275.73      250.41      3.76 o 
   3   5   5        5.66        6.91      1.63 o 
   4   5   5      155.78      141.60      2.94 o 
   5   5   5        2.86        2.96      1.33 o 
   6   5   5       79.58       78.72      2.58 o 
   7   5   5       44.60       44.39      2.78 o 
   8   5   5       41.48       37.73      2.67 o 
   9   5   5        9.18       10.28      2.35 o 
  10   5   5       17.80       22.88      2.99 o 
  11   5   5       14.55       21.99      3.37 o 
  12   5   5        4.19        6.76      3.17 o 
   1   6   5       35.55       32.34      1.84 o 
   2   6   5       26.37       28.26      1.80 o 
   3   6   5      125.05      124.94      3.09 o 
   4   6   5        2.69        1.91      1.39 o 
   5   6   5        5.98        3.70      1.40 o 
   6   6   5       80.29       82.32      3.24 o 
   7   6   5       42.59       40.43      2.81 o 
   8   6   5        7.14        6.83      2.23 o 
   9   6   5        1.63        2.29      2.34 o 
  10   6   5       23.44       26.25      2.88 o 
  11   6   5       31.57       40.17      5.35 o 
   0   7   5       21.89       17.14      2.37 o 
   1   7   5       14.81       15.20      1.56 o 
   2   7   5       10.71        9.30      1.52 o 
   3   7   5        3.16        1.90      1.52 o 
   4   7   5       63.24       68.07      2.49 o 
   5   7   5       28.13       30.68      2.07 o 
   6   7   5       36.13       37.63      2.36 o 
   7   7   5       19.70       23.32      2.41 o 
   8   7   5        7.48        4.81      3.08 o 
   9   7   5        5.81       10.99      3.02 o 
  10   7   5       32.35       37.84      4.52 o 
  11   7   5      106.15      122.46      5.37 o 
   1   8   5       12.13       12.16      1.67 o 
   2   8   5       12.71       12.75      1.68 o 
   3   8   5       10.63        7.86      1.63 o 
   4   8   5       76.96       74.34      2.78 o 
   5   8   5       14.22       10.84      2.33 o 
   6   8   5       84.55       93.56      3.62 o 
   7   8   5        2.04        0.95      1.95 o 
   8   8   5       50.52       49.00      3.12 o 
   9   8   5        9.13        7.64      2.65 o 
  10   8   5       41.80       41.53      3.66 o 
   0   9   5       11.26       10.94      2.63 o 
   1   9   5       32.57       29.81      2.19 o 
   2   9   5        0.67       -1.73      1.73 o 
   3   9   5       61.10       61.65      2.65 o 
   4   9   5        5.24        6.10      1.85 o 
   5   9   5        4.60        3.36      1.94 o 
   6   9   5       26.88       28.07      2.50 o 
   7   9   5       44.77       50.09      3.14 o 
   8   9   5      210.90      242.42      5.65 o 
   9   9   5       78.25       88.49      4.93 o 
   1  10   5        1.13        0.42      1.74 o 
   2  10   5       62.41       65.97      2.79 o 
   3  10   5        0.35        0.14      1.84 o 
   4  10   5       48.47       45.28      2.67 o 
   5  10   5       20.96       19.72      2.54 o 
   6  10   5       23.12       21.03      2.68 o 
   7  10   5       39.48       48.79      4.34 o 
   8  10   5       29.61       25.68      3.22 o 
   0  11   5       21.19       20.70      3.15 o 
   1  11   5       13.79       14.13      2.11 o 
   2  11   5       10.50       10.60      2.18 o 
   3  11   5       46.05       49.78      2.80 o 
   4  11   5        2.37        1.33      2.25 o 
   5  11   5        0.49       -2.24      2.24 o 
   6  11   5       12.84       11.67      2.56 o 
   7  11   5       26.15       22.85      2.88 o 
   1  12   5        1.40       -0.88      2.01 o 
   2  12   5       10.58        8.85      2.20 o 
   3  12   5       12.05        7.30      2.93 o 
   4  12   5       32.78       33.21      3.32 o 
   5  12   5        8.25        3.84      2.61 o 
   6  12   5       13.43       12.28      3.24 o 
   0  13   5       38.16       50.18      4.49 o 
   1  13   5       95.91      104.88      4.74 o 
   2  13   5       16.82       16.97      2.53 o 
   3  13   5        6.61        7.02      2.35 o 
   0   0   6      361.00      359.75     10.13 o 
   2   0   6      220.86      217.09      5.75 o 
   4   0   6      246.72      253.68      6.55 o 
   6   0   6       35.38       34.72      3.73 o 
   8   0   6       79.90       80.96      4.88 o 
  10   0   6       50.41       47.93      8.24 o 
   1   1   6       41.21       46.53      2.34 o 
   2   1   6      428.26      426.53      5.57 o 
   3   1   6       29.82       33.78      2.19 o 
   4   1   6      150.40      146.59      3.58 o 
   5   1   6       59.90       57.79      2.72 o 
   6   1   6       28.44       33.01      2.60 o 
   7   1   6       15.18       13.73      2.45 o 
   8   1   6        6.52        4.28      2.33 o 
   9   1   6       23.27       20.98      2.87 o 
  10   1   6        9.70       10.76      3.65 o 
   0   2   6       28.01       23.67      2.89 o 
   1   2   6      163.56      166.95      3.77 o 
   2   2   6      114.31      115.81      3.28 o 
   3   2   6       70.54       70.29      2.64 o 
   4   2   6      167.15      167.81      3.76 o 
   5   2   6       36.75       32.74      3.63 o 
   6   2   6       23.53       16.68      2.75 o 
   7   2   6       58.28       55.50      4.43 o 
   8   2   6       20.75       17.04      2.64 o 
   9   2   6       16.25       10.12      2.86 o 
  10   2   6        4.40       -0.21      2.86 o 
   1   3   6       62.70       65.75      3.01 o 
   2   3   6      113.12      119.44      3.30 o 
   3   3   6       59.99       56.97      2.56 o 
   4   3   6      105.46      100.45      3.04 o 
   5   3   6        5.76        0.70      1.90 o 
   6   3   6       39.97       38.69      3.05 o 
   7   3   6       39.56       39.88      3.14 o 
   8   3   6        7.43        1.06      2.57 o 
   9   3   6       16.90       17.92      3.53 o 
  10   3   6       13.70        9.80      2.98 o 
   0   4   6       92.03       89.79      4.19 o 
   1   4   6       58.19       65.30      2.59 o 
   2   4   6       19.06       15.63      1.92 o 
   3   4   6       33.36       38.27      2.26 o 
   4   4   6       37.48       40.15      2.32 o 
   5   4   6       30.45       27.90      2.39 o 
   6   4   6       78.55       82.58      3.45 o 
   7   4   6        8.49        1.79      2.93 o 
   8   4   6       28.57       33.20      4.30 o 
   9   4   6        5.79        1.18      3.92 o 
   1   5   6       24.47       22.42      2.00 o 
   2   5   6       18.54       17.57      1.94 o 
   3   5   6        0.02       -0.23      1.66 o 
   4   5   6       26.98       29.13      2.14 o 
   5   5   6        5.08        2.34      2.15 o 
   6   5   6       38.49       38.38      3.69 o 
   7   5   6      104.04       99.48      4.36 o 
   8   5   6      197.26      198.22      7.76 o 
   9   5   6       20.24       19.39      5.56 o 
   0   6   6       54.23       56.21      3.46 o 
   1   6   6        0.13       -1.58      1.58 o 
   2   6   6       25.98       24.46      2.10 o 
   3   6   6       59.70       66.10      2.84 o 
   4   6   6        2.74        1.64      2.02 o 
   5   6   6        7.50        2.52      3.65 o 
   6   6   6       26.36       28.06      3.46 o 
   7   6   6       19.06       18.46      3.27 o 
   8   6   6      212.56      238.27      8.99 o 
   1   7   6       13.57       10.34      2.08 o 
   2   7   6       15.98       15.46      2.02 o 
   3   7   6       16.29       15.92      2.12 o 
   4   7   6        5.60        3.10      2.14 o 
   5   7   6        5.09        5.59      2.53 o 
   6   7   6       72.96       74.06      3.98 o 
   7   7   6       41.19       39.59      5.02 o 
   8   7   6       43.27       46.05      5.65 o 
   0   8   6        9.46        4.92      2.81 o 
   1   8   6       48.14       48.92      2.67 o 
   2   8   6       35.62       39.73      2.61 o 
   3   8   6       35.54       34.52      2.67 o 
   4   8   6       28.60       31.44      3.05 o 
   5   8   6        3.70        1.14      2.48 o 
   6   8   6       30.05       29.58      3.66 o 
   7   8   6        0.37       -0.43      3.05 o 
   1   9   6       20.81       17.67      2.31 o 
   2   9   6       14.68       13.49      2.29 o 
   3   9   6       50.33       54.41      3.14 o 
   4   9   6        7.79        2.48      2.47 o 
   5   9   6       10.94        6.37      3.18 o 
   6   9   6       26.09       22.52      5.65 o 
   0  10   6      170.12      188.44      6.47 o 
   1  10   6       29.03       35.01      2.67 o 
   2  10   6       21.47       19.54      2.54 o 
   3  10   6       10.68       11.11      2.75 o 
   4  10   6       34.94       38.99      3.21 o 
   1  11   6       22.25       24.41      2.98 o 
   2   0   7       33.00       31.43      3.57 o 
   4   0   7       27.21       24.75      4.05 o 
   6   0   7       42.78       50.35      4.86 o 
   0   1   7       13.14       12.45      3.09 o 
   1   1   7       13.84        7.72      2.12 o 
   2   1   7       45.55       47.57      2.78 o 
   3   1   7        4.32        2.11      1.97 o 
   4   1   7       27.98       28.85      2.96 o 
   5   1   7        3.63        0.48      2.49 o 
   6   1   7       17.71       13.29      2.86 o 
   1   2   7       25.95       25.45      2.42 o 
   2   2   7       21.16       23.27      2.40 o 
   3   2   7       62.18       59.08      2.90 o 
   4   2   7       33.22       28.72      3.09 o 
   5   2   7       14.96       10.07      2.73 o 
   6   2   7       16.81       16.24      3.30 o 
   0   3   7       34.74       37.89      3.69 o 
   1   3   7       46.43       48.89      2.79 o 
   2   3   7       21.74       17.60      2.28 o 
   3   3   7       78.62       85.99      3.36 o 
   4   3   7        5.78        2.58      2.48 o 
   5   3   7        6.77        0.12      2.55 o 
   6   3   7       40.31       45.38      3.67 o 
   1   4   7       13.80       10.98      2.20 o 
   2   4   7      205.09      214.65      4.92 o 
   3   4   7       31.84       28.00      2.77 o 
   4   4   7       26.80       27.68      2.69 o 
   5   4   7       12.45       10.24      2.74 o 
   0   5   7       45.80       48.27      4.00 o 
   1   5   7       54.45       58.99      2.98 o 
   2   5   7        4.41        1.61      2.05 o 
   3   5   7       68.36       69.49      3.33 o 
   4   5   7       61.37       63.41      3.46 o 
   1   6   7       44.72       41.12      2.87 o 
   2   6   7       83.03       93.59      4.26 o 
   3   6   7       58.83       64.59      3.63 o 
   0   7   7       76.81       93.36      5.48 o 
   1   7   7      127.83      142.81      5.21 o 
                                                 
